# Supplementary material for: Viral load-guided immunosuppression after lung transplantation (VIGILung)—study protocol for a randomized controlled trial
Source: Trials. 2021 Jan 11;22:48. doi: 10.1186/s13063-020-04985-w (PMC7798016; doi:10.1186/s13063-020-04985-w)
Supplement: Supplementary file 1 — Additional file 1. SPIRIT checklist. Filled out SPIRIT checklist for the VGILung trial protocol. [file 13063_2020_4985_MOESM1_ESM.zip]

Archive with 2 entries (2 files):
- Appendix to SPIRIT-checklist_Patinfo andConsentR1 (add1).pdf
- SPIRIT-checklist-VIGILung_revR1 (add1).docx
